# Supplementary material for: Modeling Day-to-day Flow Dynamics on Degradable Transport Network
Source: PLoS One. 2016 Dec 13;11(12):e0168241. doi: 10.1371/journal.pone.0168241 (PMC5154563; doi:10.1371/journal.pone.0168241)
Supplement: S1 Information — (XLSX) [file pone.0168241.s001.xlsx]

## Sheet: Experimental data
S1 Supporting information. Experimental data for figures 3,4 and 5
Figure 3(a)					Figure 3(b)					Figure 3(c)					Figure 3(d)
day t	Traffic Flow on Link 2				day t	Traffic Flow on Link 2				day t	Traffic Flow on Link 2				day t	Traffic Flow on Link 2
	（a,β,θ,σ）=					（a,β,θ,σ）=					（a,β,θ,σ）=					（a,β,θ,σ）=
	(0.1,0.3,0.6,0.9)	(0.2,0.3,0.6,0.9)	(0.9,0.3,0.6,0.9)			(0.3,0.1,0.6,0.9)	(0.3,0.2,0.6,0.9)	(0.3,0.9,0.6,0.9)			(0.1,0.1,0.1,0.9)	(0.1,0.1,0.3,0.9)	(0.1,0.1,0.6,0.9)			(0.3,0.3,0.3,0.9)	(0.9,0.3,0.3,0.9)	(0.3,0.9,0.3,0.9)	(0.3,0.3,0.6,0.9)	(0.9,0.9,0.3,0.9)	(0.9,0.9,0.6,0.9)
0	120	120	120		0	120	120	120		0	120	120	120		0	120	120	120	120	120	120
1	94.881	94.8814	94.886		1	111.627	103.255	44.646		1	115.433	113.736	111.627		1	101.207	101.206	63.621	94.8822	63.6186	44.659
2	77.474	77.6545	78.972		2	104.143	90.0786	44.543		2	111.325	108.106	104.108		2	88.2906	88.7798	60.7283	77.8372	66.4237	60.789
3	65.607	66.1972	69.189		3	97.494	79.9073	46.584		3	107.632	103.055	97.3731		3	79.6101	80.693	62.0226	66.7524	65.1643	48.484
4	57.665	58.8209	63.101		4	91.62	72.1995	47.533		4	104.316	98.5293	91.3572		4	73.9124	75.4375	63.0155	59.8294	65.5099	58.222
5	52.418	54.1887	59.256		5	86.457	66.4431	48.048		5	101.338	94.4824	85.9988		5	70.2573	72.0111	63.6009	55.629	65.3596	49.514
6	48.944	51.3124	56.806		6	81.934	62.1825	48.372		6	98.6671	90.8693	81.2389		6	67.9639	69.7676	63.9477	53.1206	65.3814	56.609
7	46.581	49.5196	55.239		7	77.984	59.0395	48.585		7	96.2728	87.6489	77.0204		7	66.5555	68.292	64.1601	51.6326	65.3687	50.102
8	44.889	48.3838	54.235		8	74.54	56.7181	48.726		8	94.1277	84.7829	73.2881		8	65.7097	67.3175	64.2938	50.7532	65.3709	55.67
9	43.592	47.6454	53.591		9	71.539	54.996	48.819		9	92.2073	82.236	69.9885		9	65.2136	66.6716	64.3796	50.2331	65.3697	50.513
10	42.526	47.149	53.177		10	68.923	53.7109	48.882		10	90.489	79.9753	67.0701		10	64.9305	66.2424	64.4354	49.9249	65.3699	54.994
11	41.601	46.8031	52.912		11	66.641	52.7459	48.924		11	88.9525	77.9709	64.4844		11	64.7745	65.9564	64.4721	49.7424	65.3698	50.825
12	40.766	46.5532	52.742		12	64.648	52.0169	48.952		12	87.5793	76.195	62.1865		12	64.692	65.7654	64.4965	49.6354	65.3698	54.483
13	39.995	46.3667	52.633		13	62.905	51.4632	48.971		13	86.3527	74.6223	60.1354		13	64.6509	65.6378	64.5127	49.5746	65.3698	51.072
14	39.277	46.2231	52.563		14	61.377	51.0409	48.984		14	85.2575	73.23	58.2949		14	64.6322	65.5523	64.5236	49.5425	65.3698	54.085
15	38.606	46.1098	52.518		15	60.036	50.7178	48.992		15	84.2801	71.9972	56.6336		15	64.6251	65.495	64.5309	49.5283	65.3698	51.27
16	37.98	46.0184	52.489		16	58.858	50.4705	48.998		16	83.4082	70.9053	55.1246		16	64.6237	65.4566	64.5359	49.5251	65.3698	53.769
17	37.399	45.9433	52.471		17	57.82	50.2812	49.002		17	82.6307	69.9375	53.7454		17	64.6247	65.4308	64.5392	49.5282	65.3698	51.432
18	36.864	45.8807	52.459		18	56.905	50.1366	49.005		18	81.9376	69.0792	52.4773		18	64.6268	65.4135	64.5414	49.5346	65.3698	53.515
19	36.374	45.8278	52.451		19	56.098	50.0266	49.007		19	81.3199	68.317	51.3049		19	64.629	65.4019	64.543	49.5424	65.3698	51.565
20	35.927	45.7827	52.446		20	55.385	49.9433	49.008		20	80.7695	67.6394	50.2159		20	64.6311	65.3941	64.544	49.5501	65.3698	53.308
21	35.524	45.7441	52.443		21	54.754	49.8805	49.009		21	80.2793	67.0361	49.1999		21	64.633	65.3888	64.5447	49.5571	65.3698	51.676
22	35.162	45.7107	52.441		22	54.196	49.8336	49.009		22	79.8427	66.4982	48.2486		22	64.6346	65.3853	64.5452	49.5631	65.3698	53.138
23	34.838	45.6817	52.44		23	53.703	49.7988	49.01		23	79.454	66.0178	47.3553		23	64.6361	65.3829	64.5455	49.5679	65.3698	51.768
24	34.55	45.6565	52.439		24	53.265	49.7731	49.01		24	79.1079	65.5881	46.5142		24	64.6373	65.3813	64.5457	49.5717	65.3698	52.998
25	34.294	45.6345	52.438		25	52.878	49.7543	49.01		25	78.7999	65.203	45.7208		25	64.6383	65.3803	64.5459	49.5745	65.3698	51.844
26	34.068	45.6154	52.438		26	52.534	49.7407	49.01		26	78.5257	64.8574	44.9711		26	64.6392	65.3795	64.546	49.5766	65.3698	52.881
27	33.868	45.5986	52.438		27	52.23	49.7308	49.011		27	78.2818	64.5466	44.2619		27	64.6399	65.379	64.546	49.5781	65.3698	51.909
28	33.692	45.584	52.438		28	51.96	49.7237	49.011		28	78.0647	64.2667	43.5902		28	64.6405	65.3787	64.5461	49.5791	65.3698	52.784
29	33.536	45.5713	52.438		29	51.722	49.7186	49.011		29	77.8715	64.0142	42.9538		29	64.641	65.3785	64.5461	49.5799	65.3698	51.963
30	33.398	45.5602	52.438		30	51.51	49.715	49.011		30	77.6997	63.786	42.3504		30	64.6413	65.3783	64.5461	49.5803	65.3698	52.703
31	33.276	45.5505	52.438		31	51.322	49.7125	49.011		31	77.5468	63.5795	41.7783		31	64.6416	65.3782	64.5462	49.5807	65.3698	52.008
32	33.169	45.5421	52.438		32	51.156	49.7107	49.011		32	77.4109	63.3923	41.2358		32	64.6418	65.3782	64.5462	49.5809	65.3698	52.635
33	33.073	45.5348	52.438		33	51.009	49.7094	49.011		33	77.2899	63.2225	40.7213		33	64.642	65.3781	64.5462	49.581	65.3698	52.046
34	32.988	45.5285	52.438		34	50.878	49.7084	49.011		34	77.1823	63.0681	40.2336		34	64.6421	65.3781	64.5462	49.5811	65.3698	52.578
35	32.911	45.523	52.438		35	50.763	49.7078	49.011		35	77.0867	62.9276	39.7715		35	64.6422	65.3781	64.5462	49.5812	65.3698	52.079
36	32.843	45.5183	52.438		36	50.66	49.7073	49.011		36	77.0016	62.7996	39.3336		36	64.6423	65.3781	64.5462	49.5812	65.3698	52.529
37	32.782	45.5142	52.438		37	50.57	49.707	49.011		37	76.926	62.6828	38.9191		37	64.6423	65.3781	64.5462	49.5812	65.3698	52.106
38	32.728	45.5106	52.438		38	50.49	49.7067	49.011		38	76.8587	62.5762	38.5267		38	64.6423	65.3781	64.5462	49.5813	65.3698	52.489
39	32.678	45.5076	52.438		39	50.418	49.7066	49.011		39	76.7989	62.4787	38.1557		39	64.6423	65.378	64.5462	49.5813	65.3698	52.129
40	32.634	45.505	52.438		40	50.356	49.7064	49.011		40	76.7458	62.3895	37.8049		40	64.6424	65.378	64.5462	49.5813	65.3698	52.454
41	32.593	45.5027	52.438		41	50.3	49.7064	49.011		41	76.6985	62.3078	37.4736		41	64.6424	65.378	64.5462	49.5813	65.3698	52.149
42	32.557	45.5008	52.438		42	50.251	49.7063	49.011		42	76.6565	62.2329	37.1607		42	64.6424	65.378	64.5462	49.5813	65.3698	52.425
43	32.523	45.4992	52.438		43	50.207	49.7063	49.011		43	76.6192	62.1642	36.8656		43	64.6424	65.378	64.5462	49.5813	65.3698	52.166
44	32.493	45.4977	52.438		44	50.168	49.7062	49.011		44	76.586	62.1011	36.5872		44	64.6424	65.378	64.5462	49.5813	65.3698	52.4
45	32.465	45.4965	52.438		45	50.134	49.7062	49.011		45	76.5565	62.0431	36.3249		45	64.6424	65.378	64.5462	49.5813	65.3698	52.18
46	32.44	45.4955	52.438		46	50.104	49.7062	49.011		46	76.5303	61.9898	36.0778
47	32.417	45.4946	52.438		47	50.077	49.7062	49.011		47	76.507	61.9408	35.8452
48	32.396	45.4938	52.438		48	50.053	49.7062	49.011		48	76.4863	61.8957	35.6263
49	32.377	45.4932	52.438		49	50.032	49.7062	49.011		49	76.4679	61.8541	35.4205
50	32.359	45.4926	52.438		50	50.014	49.7062	49.011		50	76.4516	61.8158	35.2269
51	32.343	45.4922	52.438		51	49.997	49.7062	49.011		51	76.4371	61.7804	35.0449
52	32.328	45.4918	52.438		52	49.983	49.7062	49.011		52	76.4242	61.7478	34.8739
53	32.314	45.4914	52.438		53	49.97	49.7062	49.011		53	76.4127	61.7177	34.7133
54	32.301	45.4911	52.438		54	49.958	49.7062	49.011		54	76.4026	61.6899	34.5625
55	32.289	45.4909	52.438		55	49.948	49.7062	49.011		55	76.3936	61.6643	34.4208
56	32.279	45.4907	52.438		56	49.939	49.7062	49.011		56	76.3855	61.6405	34.2878
57	32.269	45.4905	52.438		57	49.931	49.7062	49.011		57	76.3784	61.6186	34.1629
58	32.259	45.4903	52.438		58	49.924	49.7062	49.011		58	76.3721	61.5983	34.0457
59	32.251	45.4902	52.438		59	49.918	49.7062	49.011		59	76.3665	61.5795	33.9357
60	32.243	45.4901	52.438		60	49.912	49.7062	49.011		60	76.3615	61.5622	33.8324
61	32.236	45.49	52.438		61	49.908	49.7062	49.011
Figure 4(a)						Figure 4(b)						Figure 4(c)						Figure 4(d)
day t	Value of Function Θt					day t	Value of Function Θt					day t	Value of Function Θt					day t	Risk Attitude Parameter
	(ρ190,σ)=						(ρ190,σ)=						(ρ190,σ)=						σ=
	(0.6,0.0)	(0.4,0.0)	(0.2,0.0)	(0.0,0.0)			(-0.65.0.0)	(-0.4,0.0)	(-0.2,0.0)	(0.0,0.0)			(0.0,0.23)	(0.0,0.2)	(0.0,0.1)	(0.0,0.0)			0.23	0.2	0.1	0.0
55	0	0	0	0		55	0	0	0	0		55	0	0	0	0		1	0	0	0	0
56	0	0	0	0		56	0	0	0	0		56	0	0	0	0		2	0.009582	0.008332	0.004166	0
57	0	0	0	0		57	0	0	0	0		57	0	0	0	0		3	0.012466	0.01084	0.005421	0
58	0	0	0	0		58	0	0	0	0		58	0	0	0	0		4	0.010742	0.009341	0.004671	0
59	0	0	0	0		59	0	0	0	0		59	0	0	0	0		5	0.006604	0.005742	0.00287	0
60	0	0	0	0		60	0	0	0	0		60	0	0	0	0		6	0.001691	0.001468	0.00073	0
61	44.0266	37.3421	29.6324	20.5195		61	31.1989	4.9182	9.4475	20.5195		61	3.4229	5.6312	13.0694	20.5195		7	-0.003013	-0.002624	-0.001319	0
62	43.9592	39.1125	33.2696	26.0233		62	26.0296	3.7663	16.7655	26.0233		62	0.126	3.3034	14.706	26.0233		8	-0.007041	-0.006127	-0.003071	0
63	33.5242	30.3509	27.2937	23.3687		63	22.2386	7.5838	17.3084	23.3687		63	3.4968	0.2848	12.1313	23.3687		9	-0.010257	-0.008922	-0.004466	0
64	21.6795	20.8374	19.4021	17.5163		64	19.3751	8.3552	14.7565	17.5163		64	5.7129	2.0505	8.7457	17.5163		10	-0.012702	-0.011046	-0.005523	0
65	15.9754	13.7581	12.4676	12.0761		65	17.1542	7.6877	11.1976	12.0761		65	6.778	3.2239	5.8103	12.0761		11	-0.014494	-0.012599	-0.006293	0
66	12.0309	10.2876	8.7968	7.7549		66	15.3913	6.4626	7.7703	7.7549		66	7.0638	3.6785	3.8714	7.7549		12	-0.015768	-0.013702	-0.006836	0
67	8.7386	8.1215	6.5498	5.2528		67	13.9637	5.1367	5.2486	5.2528		67	6.8842	3.6836	2.4798	5.2528		13	-0.016652	-0.014466	-0.00721	0
68	5.4713	5.5999	5.1856	3.8517		68	12.7879	3.9247	3.4063	3.8517		68	6.4624	3.4308	1.5799	3.8517		14	-0.017253	-0.014984	-0.007461	0
69	2.7832	3.4524	3.5944	3.078		69	11.8056	2.921	2.1345	3.078		69	5.9403	3.0538	1.1554	3.078		15	-0.017653	-0.015328	-0.007626	0
70	2.2209	1.7242	2.3094	2.2958		70	10.9754	2.1317	1.5824	2.2958		70	5.4012	2.6368	0.8414	2.2958		16	-0.017916	-0.015552	-0.007732	0
71	1.8859	1.3868	1.2328	1.5782		71	10.2704	1.5269	1.1581	1.5782		71	4.8841	2.2283	0.6242	1.5782		17	-0.018085	-0.015697	-0.007799	0
72	1.3092	1.1762	0.7469	1.0135		72	9.6845	1.0764	0.9098	1.0135		72	4.4088	1.8538	0.4599	1.0135		18	-0.018194	-0.015789	-0.007841	0
73	0.884	0.7933	0.679	0.5699		73	9.1799	0.7484	0.6807	0.5699		73	3.9821	1.5242	0.3237	0.5699		19	-0.018262	-0.015846	-0.007867	0
74	0.6812	0.5306	0.4975	0.3031		74	8.7437	0.514	0.4819	0.3031		74	3.6042	1.242	0.2173	0.3031		20	-0.018306	-0.015883	-0.007883	0
75	0.6077	0.4006	0.3212	0.2587		75	8.3657	0.3526	0.3313	0.2587		75	3.2717	1.0051	0.1402	0.2587		21	-0.018334	-0.015906	-0.007893	0
76	0.4809	0.3345	0.2238	0.2057		76	8.0378	0.2443	0.2158	0.2057		76	2.98	0.809	0.0879	0.2057		22	-0.018351	-0.015921	-0.007899	0
77	0.3112	0.2914	0.1695	0.1366		77	7.7535	0.1682	0.1301	0.1366		77	2.7241	0.6484	0.0536	0.1366		23	-0.018363	-0.01593	-0.007903	0
78	0.1664	0.2123	0.1391	0.0833		78	7.5075	0.1153	0.072	0.0833		78	2.4993	0.518	0.0354	0.0833		24	-0.018371	-0.015937	-0.007906	0
79	0.0649	0.1314	0.1219	0.0615		79	7.2956	0.0788	0.0472	0.0615		79	2.3014	0.4129	0.0238	0.0615		25	-0.018376	-0.015941	-0.007907	0
80	0.0468	0.0687	0.0917	0.0461		80	7.1145	0.0538	0.035	0.0461		80	2.1265	0.3284	0.0157	0.0461		26	-0.01838	-0.015944	-0.007909	0
81	0.0459	0.0284	0.06	0.0359		81	6.9615	0.037	0.0266	0.0359		81	1.9716	0.2609	0.0106	0.0359		27	-0.018383	-0.015947	-0.00791	0
82	13.5126	12.9865	12.4607	12.2946		82	34.4699	13.1865	12.341	12.2946		82	10.5072	5.7892	5.3708	12.2946		28	-0.018385	-0.015948	-0.007911	0
83	23.4188	21.4004	19.1479	16.9561		83	4.02	9.9358	14.0985	16.9561		83	24.239	12.5335	6.6993	16.9561		29	-0.018387	-0.01595	-0.007911	0
84	25.2514	22.8845	20.096	17.3126		84	24.1972	7.3485	13.4713	17.3126		84	23.4807	10.8707	7.8629	17.3126		30	-0.018388	-0.015951	-0.007912	0
85	22.9765	20.8443	18.2632	15.4974		85	31.5528	5.3412	11.7227	15.4974		85	17.5714	6.8387	8.1617	15.4974		31	-0.018389	-0.015951	-0.007912	0
86	19.0134	17.347	15.264	12.8154		86	32.666	3.8175	9.6011	12.8154		86	10.9872	3.024	7.6698	12.8154		32	-0.018389	-0.015952	-0.007912	0
87	14.7442	13.5722	12.0426	10.014		87	30.8882	2.6834	7.5197	10.014		87	5.5464	0.5274	6.6824	10.014		33	-0.01839	-0.015952	-0.007912	0
88	10.876	10.1272	9.0903	7.6213		88	27.8974	1.8553	5.6807	7.6213		88	1.8455	1.4825	5.4877	7.6213		34	-0.01839	-0.015952	-0.007912	0
89	7.6993	7.2659	6.6157	5.6262		89	24.5312	1.2613	4.1595	5.6262		89	1.1644	2.2838	4.294	5.6262		35	-0.01839	-0.015953	-0.007912	0
90	5.2593	5.0391	4.6639	4.036		90	21.2036	0.8412	2.9596	4.036		90	1.9434	2.4773	3.224	4.036		36	-0.01839	-0.015953	-0.007912	0
91	3.6998	3.3894	3.1947	2.8207		91	18.1106	0.5492	2.096	2.8207		91	2.2856	2.3106	2.3903	2.8207		37	-0.01839	-0.015953	-0.007913	0
92	2.7167	2.4307	2.1305	1.9238		92	15.3348	0.3497	1.4634	1.9238		92	2.2596	1.9683	1.7309	1.9238		38	-0.01839	-0.015953	-0.007913	0
93	1.9879	1.7863	1.529	1.2815		93	12.8985	0.2209	1.0016	1.2815		93	1.9894	1.5723	1.2224	1.2815		39	-0.01839	-0.015953	-0.007913	0
94	1.423	1.3082	1.114	0.8828		94	10.8042	0.14	0.6723	0.8828		94	1.6239	1.1936	0.8435	0.8828		40	-0.01839	-0.015953	-0.007913	0
95	0.9952	0.9398	0.8208	0.6377		95	9.016	0.0865	0.4422	0.6377		95	1.2521	0.867	0.5694	0.6377		41	-0.01839	-0.015953	-0.007913	0
96	0.6827	0.6642	0.5951	0.465		96	7.4979	0.0545	0.2986	0.465		96	0.9208	0.605	0.3807	0.465		42	-0.01839	-0.015953	-0.007913	0
97	0.4593	0.468	0.4336	0.3421		97	6.2176	0.0396	0.2163	0.3421		97	0.6486	0.4085	0.2781	0.3421		43	-0.01839	-0.015953	-0.007913	0
98	0.2968	0.3196	0.3114	0.2565		98	5.1437	0.0306	0.1549	0.2565		98	0.438	0.2651	0.2002	0.2565		44	-0.01839	-0.015953	-0.007913	0
																		45	-0.01839	-0.015953	-0.007913	0
																		46	-0.01839	-0.015953	-0.007913	0
Figure 5(a)				Figure 5(b)														47	-0.01839	-0.015953	-0.007913	0
day t	Traffic Flows on Links 2 and 8			day t	Traffic Flows on Links 2 and 8													48	-0.01839	-0.015953	-0.007913	0
	σ=0.15				σ=0													49	-0.01839	-0.015953	-0.007913	0
	Link 2	Link 8			Link 2	Link 8												50	-0.01839	-0.015953	-0.007913	0
0	120	80		0	120	80												51	-0.01839	-0.015953	-0.007913	0
1	69.773	49.755		1	69.773	49.755												52	-0.01839	-0.015953	-0.007913	0
2	55.951	39.944		2	55.933	39.933												53	-0.01839	-0.015953	-0.007913	0
3	53.332	37.449		3	53.319	37.44												54	-0.01839	-0.015953	-0.007913	0
4	53.07	37.146		4	53.062	37.139												55	-0.01839	-0.015953	-0.007913	0
5	53.078	37.239		5	53.071	37.234												56	-0.01839	-0.015953	-0.007913	0
6	53.151	37.299		6	53.144	37.294												57	-0.01839	-0.015953	-0.007913	0
7	53.247	37.327		7	53.24	37.322												58	-0.01839	-0.015953	-0.007913	0
8	53.299	37.342		8	53.293	37.338												59	-0.01839	-0.015953	-0.007913	0
9	53.317	37.351		9	53.31	37.347												60	-0.01839	-0.015953	-0.007913	0
10	53.319	37.355		10	53.313	37.35												61	-0.174001	-0.151798	-0.076431	0
11	53.319	37.355		11	53.312	37.351												62	-0.275088	-0.240981	-0.122285	0
12	53.318	37.354		12	53.312	37.35												63	-0.340526	-0.299094	-0.152251	0
13	53.318	37.354		13	53.311	37.35												64	-0.38406	-0.337686	-0.171701	0
14	53.318	37.354		14	53.311	37.349												65	-0.414119	-0.363996	-0.184329	0
15	53.317	37.354		15	53.311	37.349												66	-0.4357	-0.382443	-0.192553	0
16	53.317	37.354		16	53.311	37.349												67	-0.451791	-0.395734	-0.197934	0
17	53.317	37.354		17	53.311	37.349												68	-0.464207	-0.405554	-0.201478	0
18	53.317	37.354		18	53.311	37.349												69	-0.474081	-0.41297	-0.203829	0
19	53.317	37.354		19	53.311	37.349												70	-0.482137	-0.418673	-0.205402	0
20	53.317	37.354		20	53.311	37.349												71	-0.488848	-0.423123	-0.206462	0
21	53.317	37.354		21	53.311	37.349												72	-0.494537	-0.426634	-0.207183	0
22	53.317	37.354		22	53.311	37.349												73	-0.499427	-0.429426	-0.207675	0
23	53.317	37.354		23	53.311	37.349												74	-0.503679	-0.431658	-0.208013	0
24	53.317	37.354		24	53.311	37.349												75	-0.507413	-0.433448	-0.208246	0
25	53.317	37.354		25	53.311	37.349												76	-0.51072	-0.434887	-0.208406	0
26	53.317	37.354		26	53.311	37.349												77	-0.513669	-0.436045	-0.208516	0
27	53.317	37.354		27	53.311	37.349												78	-0.516317	-0.436976	-0.208591	0
28	53.317	37.354		28	53.311	37.349												79	-0.518708	-0.437725	-0.208642	0
29	53.317	37.354		29	53.311	37.349												80	-0.520879	-0.438327	-0.208676	0
30	53.317	37.354		30	53.311	37.349												81	-0.52286	-0.43881	-0.208699	0
31	53.317	37.354		31	53.311	37.349												82	-0.404386	-0.32938	-0.149606	0
32	53.317	37.354		32	53.311	37.349												83	-0.302915	-0.24218	-0.107151	0
33	53.317	37.354		33	53.311	37.349												84	-0.223128	-0.176686	-0.077084	0
34	53.317	37.354		34	53.311	37.349												85	-0.163313	-0.128951	-0.055971	0
35	53.317	37.354		35	53.311	37.349												86	-0.119572	-0.094689	-0.04125	0
36	53.317	37.354		36	53.311	37.349												87	-0.088018	-0.070323	-0.031056	0
37	53.317	37.354		37	53.311	37.349												88	-0.065456	-0.053119	-0.024046	0
38	53.317	37.354		38	53.311	37.349												89	-0.049449	-0.04106	-0.019258	0
39	53.317	37.354		39	53.311	37.349												90	-0.038188	-0.032672	-0.01601	0
40	53.317	37.354		40	53.311	37.349												91	-0.030342	-0.026888	-0.013819	0
41	169.645	79.392		41	189.98	79.959												92	-0.024935	-0.022935	-0.012348	0
42	75.168	181.634		42	77.348	245.22												93	-0.021251	-0.020258	-0.011364	0
43	114.937	72.661		43	90.556	98.088												94	-0.018773	-0.01846	-0.010708	0
44	61.669	61.91		44	155.92	39.236												95	-0.017125	-0.017262	-0.010271	0
45	108.211	28.016		45	89.692	20.711												96	-0.016041	-0.01647	-0.009979	0
46	53.255	88.121		46	248.341	8.309												97	-0.015336	-0.015948	-0.009785	0
47	53.011	39.365		47	99.345	273.695												98	-0.014881	-0.015606	-0.009654	0
48	23.728	31.477		48	47.421	109.478												99	-0.01459	-0.015383	-0.009566	0
49	9.491	12.595		49	29.332	43.791												100	-0.014403	-0.015236	-0.009507	0
50	3.797	5.038		50	311.456	17.517												101	-0.014284	-0.015139	-0.009466	0
51	1.519	2.015		51	124.583	136.159												102	-0.014208	-0.015075	-0.009438	0
52	0.607	0.806		52	49.873	174.413												103	-0.014159	-0.015032	-0.009419	0
53	0.243	0.322		53	22.554	98.577												104	-0.014126	-0.015003	-0.009405	0
54	0.363	1.205		54	21.838	61.452												105	-0.014104	-0.014983	-0.009396	0
55	57.195	11.498		55	33.058	47.157												106	-0.014089	-0.01497	-0.00939	0
56	97.314	10.469		56	43.3	41.409												107	-0.014078	-0.01496	-0.009385	0
57	110.034	39.011		57	49.17	38.962												108	-0.014071	-0.014953	-0.009382	0
58	82.134	54.605		58	51.806	37.907												109	-0.014065	-0.014948	-0.00938	0
59	61.928	50.615		59	52.835	37.502												110	-0.014061	-0.014945	-0.009378	0
60	54.291	43.842		60	53.202	37.382												111	-0.014058	-0.014942	-0.009377	0
61	52.139	39.271		61	53.308	37.355												112	-0.014056	-0.014941	-0.009377	0
62	51.372	37.004		62	53.328	37.351												113	-0.014054	-0.014939	-0.009376	0
63	50.964	36.094		63	53.324	37.35												114	-0.014053	-0.014939	-0.009376	0
64	50.781	35.784		64	53.318	37.349												115	-0.014052	-0.014938	-0.009376	0
65	50.744	35.691		65	53.314	37.349												116	-0.014052	-0.014938	-0.009375	0
66	50.753	35.667		66	53.312	37.349												117	-0.014051	-0.014937	-0.009375	0
67	50.766	35.663		67	53.311	37.349												118	-0.014051	-0.014937	-0.009375	0
68	50.772	35.663		68	53.311	37.349												119	-0.014051	-0.014937	-0.009375	0
69	50.774	35.664		69	53.311	37.349												120	-0.014051	-0.014937	-0.009375	0
70	50.775	35.665		70	53.311	37.349												121	-0.014051	-0.014937	-0.009375	0
71	50.775	35.665		71	53.311	37.349												122	-0.014051	-0.014937	-0.009375	0
72	50.775	35.665		72	53.311	37.349												123	-0.014051	-0.014937	-0.009375	0
73	50.775	35.665		73	53.311	37.349												124	-0.014051	-0.014937	-0.009375	0
74	50.775	35.665		74	53.311	37.349												125	-0.014051	-0.014937	-0.009375	0
75	50.775	35.665		75	53.311	37.349												126	-0.014051	-0.014937	-0.009375	0
76	50.775	35.665		76	53.311	37.349												127	-0.014051	-0.014937	-0.009375	0
77	50.775	35.665		77	53.311	37.349												128	-0.014051	-0.014937	-0.009375	0
78	50.775	35.665		78	53.311	37.349												129	-0.014051	-0.014937	-0.009375	0
79	50.775	35.665		79	53.311	37.349												130	-0.014051	-0.014937	-0.009375	0
80	50.775	35.665		80	53.311	37.349
81	50.775	35.665		81	53.311	37.349
82	50.775	35.665		82	53.311	37.349
83	50.775	35.665		83	53.311	37.349
84	50.775	35.665		84	53.311	37.349
85	50.775	35.665		85	53.311	37.349
86	50.775	35.665		86	53.311	37.349
87	50.775	35.665		87	53.311	37.349
88	50.775	35.665		88	53.311	37.349
89	50.775	35.665		89	53.311	37.349
90	50.775	35.665		90	53.311	37.349
91	50.775	35.665		91	53.311	37.349
92	50.775	35.665		92	53.311	37.349
93	50.775	35.665		93	53.311	37.349
94	50.775	35.665		94	53.311	37.349
95	50.775	35.665		95	53.311	37.349
96	50.775	35.665		96	53.311	37.349
97	50.775	35.665		97	53.311	37.349
98	50.775	35.665		98	53.311	37.349
99	50.775	35.665		99	53.311	37.349
100	50.775	35.665		100	53.311	37.349
101	130.973	68.729		101	189.98	79.959
102	74.75	102.163		102	77.348	245.22
103	124.482	44.658		103	90.556	98.088
104	61.014	83.617		104	155.92	39.236
105	97.999	40.847		105	89.692	20.711
106	51.29	66.632		106	248.341	8.309
107	38.668	35.655		107	99.345	273.695
108	45.043	52.258		108	47.421	109.478
109	62	37.319		109	29.332	43.791
110	34.52	39.416		110	311.456	17.517
111	14.053	16.432		111	124.583	136.159
112	8.373	14.089		112	49.873	174.413
113	42.664	24.478		113	22.554	98.577
114	64.33	28.629		114	21.838	61.452
115	62.35	34.003		115	33.058	47.157
116	54.665	35.872		116	43.3	41.409
117	49.874	35.469		117	49.17	38.962
118	48.041	34.61		118	51.806	37.907
119	47.534	33.958		119	52.835	37.502
120	47.374	33.597		120	53.202	37.382
121	47.286	33.438		121	53.308	37.355
122	47.236	33.38		122	53.328	37.351
123	47.215	33.363		123	53.324	37.35
124	47.211	33.359		124	53.318	37.349
125	47.212	33.359		125	53.314	37.349
126	47.213	33.359		126	53.312	37.349
127	47.214	33.359		127	53.311	37.349
128	47.214	33.359		128	53.311	37.349
129	47.214	33.36		129	53.311	37.349
130	47.215	33.36		130	53.311	37.349
131	47.215	33.36		131	53.311	37.349
132	47.215	33.36		132	53.311	37.349
133	47.215	33.36		133	53.311	37.349
134	47.215	33.36		134	53.311	37.349
135	47.215	33.36		135	53.311	37.349
136	47.215	33.36		136	53.311	37.349
137	47.215	33.36		137	53.311	37.349
138	47.215	33.36		138	53.311	37.349
139	47.215	33.36		139	53.311	37.349
140	47.215	33.36		140	53.311	37.349
141	47.215	33.36		141	53.311	37.349
142	47.215	33.36		142	53.311	37.349
143	47.215	33.36		143	53.311	37.349
144	47.215	33.36		144	53.311	37.349
145	47.215	33.36		145	53.311	37.349
146	47.215	33.36		146	53.311	37.349
147	47.215	33.36		147	53.311	37.349
148	47.215	33.36		148	53.311	37.349
149	47.215	33.36		149	53.311	37.349
150	47.215	33.36		150	53.311	37.349
