# Supplementary material for: Modeling Day-to-day Flow Dynamics on Degradable Transport Network
Source: PLoS One. 2016 Dec 13;11(12):e0168241. doi: 10.1371/journal.pone.0168241 (PMC5154563; doi:10.1371/journal.pone.0168241)
Supplement: S2 Information — (TXT) [file pone.0168241.s002.txt]

#include <stdio.h>
#include <math.h> 
double cdf[69];/*cumulative distribution function of standard normal distribution*/
double rou=0.8;/*the probability of on-time arrive*/
int relr[26][20];/*link-route incidence matrix*/
double odf[5]={0,400,800,600,200};/*array to store OD pair traffic flow*/
double lft[20]={0,7,8,9,14,5,9,5,13,5,9,10,10,9,8,9,8,7,15,11};/*array to store link free-flow travel time*/
double ldc[20]={0,900,700,700,900,800,600,900,500,300,400,700,700,600,700,700,700,300,700,700};/*array to store link design capacity*/
double lf[20][201];/*2-D array to store link flow on every day*/
double rf[26][201];/*2-D to store route flow on every day*/
double pv[26][201];/*2-D array to store route disutility value on every day*/
double rft[5][201];/*2-D array to store OD pair reference time on every day*/
double mlt[20][201];/*2-D array to store the actual link travel time on every day*/
double vlt[20][201];/*2-D array to store the actual link travel time variance on every day*/
double pmlt[20][201];/*2-D array to store the perceived link travel time on every day*/
double pvlt[20][201];/*2-D array to store the perceived link travel time variance on every day*/
double pmrt[26][201];/*2-D array to store the perceived link travel time on every day*/
double pvrt[26][201];/*2-D array to store the perceived route travel time variance on every day*/
double dp=0.7;/*degrade rate of link design capacity*/
double alp=0.3;/*learning parameter alpha*/
double bet=0.3;/*inertial parameter beta*/
double tht=0.8;/*dispersion parameter theta in Logit formula*/
double cpt[5]={0,0.37,0.59,1.51,0.74};
double bpr[3]={0,1,2};/*two parameters in BPR function*/
double el=5;
void initial()
{
	int i,j;
	double kv[20];
	double qv[20];
	cdf[0]=0.0003;
	cdf[1]=0.0005;
	cdf[2]=0.0007;
	cdf[3]=0.0010;
	cdf[4]=0.0013;
	cdf[5]=0.0019;
	cdf[6]=0.0026;
	cdf[7]=0.0035;
	cdf[8]=0.0047;
	cdf[9]=0.0062;
	cdf[10]=0.0082;
	cdf[11]=0.0107;
	cdf[12]=0.0139;
	cdf[13]=0.0179;
	cdf[14]=0.0228;
	cdf[15]=0.0287;
	cdf[16]=0.0359;
	cdf[17]=0.0446;
	cdf[18]=0.0548;
	cdf[19]=0.0668;
	cdf[20]=0.0808;
	cdf[21]=0.0968;
	cdf[22]=0.1151;
	cdf[23]=0.1357;
	cdf[24]=0.1587;
	cdf[25]=0.1841;
	cdf[26]=0.2119;
	cdf[27]=0.2420;
	cdf[28]=0.2743;
	cdf[29]=0.3085;
	cdf[30]=0.3446;
	cdf[31]=0.3821;
	cdf[32]=0.4207;
	cdf[33]=0.4602;
	cdf[34]=0.5;
	cdf[35]=0.5398;
	cdf[36]=0.5793;
	cdf[37]=0.6179;
	cdf[38]=0.6554;
	cdf[39]=0.6915;
	cdf[40]=0.7257;
	cdf[41]=0.7580;
	cdf[42]=0.7881;
	cdf[43]=0.8159;
	cdf[44]=0.8413;
	cdf[45]=0.8643;
	cdf[46]=0.8849;
	cdf[47]=0.9032;
	cdf[48]=0.9192;
	cdf[49]=0.9332;
	cdf[50]=0.9452;
	cdf[51]=0.9554;
	cdf[52]=0.9641;
	cdf[53]=0.9713;
	cdf[54]=0.9772;
	cdf[55]=0.9821;
	cdf[56]=0.9861;
	cdf[57]=0.9893;
	cdf[58]=0.9918;
	cdf[59]=0.9938;
	cdf[60]=0.9953;
	cdf[61]=0.9965;
	cdf[62]=0.9974;
	cdf[63]=0.9981;
	cdf[64]=0.9987;
	cdf[65]=0.9990;
	cdf[66]=0.9993;
	cdf[67]=0.9995;
	cdf[68]=0.9997;
	for(i=0;i<5;i++)
	{
		for(j=0;j<201;j++)
		{
		    rft[i][j]=0;
		}
	}
	for(i=0;i<26;i++)
	{
		for(j=0;j<20;j++)
		{
			relr[i][j]=0;
		}
	}
	for(i=0;i<20;i++)
	{
		for(j=0;j<201;j++)
		{
			lf[i][j]=0;
			mlt[i][j]=0;
			vlt[i][j]=0;
			pmlt[i][j]=0;
			pvlt[i][j]=0;
		}
	}
	for(i=0;i<26;i++)
	{
		for(j=0;j<201;j++)
		{
			rf[i][j]=0;
			pv[i][j]=0;
			pmrt[i][j]=0;
			pvrt[i][j]=0;
		}
	}
	relr[1][2]=relr[1][11]=relr[1][18]=1;
	relr[2][1]=relr[2][5]=relr[2][7]=relr[2][9]=relr[2][11]=1;
	relr[3][1]=relr[3][5]=relr[3][7]=relr[3][10]=relr[3][15]=1;
	relr[4][1]=relr[4][5]=relr[4][8]=relr[4][14]=relr[4][15]=1;
	relr[5][1]=relr[5][6]=relr[5][12]=relr[5][14]=relr[5][15]=1;
	relr[6][2]=relr[6][7]=relr[6][9]=relr[6][11]=relr[6][17]=1;
	relr[7][2]=relr[7][7]=relr[7][10]=relr[7][15]=relr[7][17]=1;
	relr[8][2]=relr[8][8]=relr[8][14]=relr[8][15]=relr[8][17]=1;
	relr[9][1]=relr[9][5]=relr[9][7]=relr[9][10]=relr[9][16]=1;
	relr[10][1]=relr[10][5]=relr[10][8]=relr[10][14]=relr[10][16]=1;
	relr[11][1]=relr[11][6]=relr[11][12]=relr[11][14]=relr[11][16]=1;
	relr[12][2]=relr[12][7]=relr[12][10]=relr[12][16]=relr[12][17]=1;
	relr[13][2]=relr[13][8]=relr[13][14]=relr[13][16]=relr[13][17]=1;
	relr[14][1]=relr[14][6]=relr[14][13]=relr[14][19]=1;
	relr[15][3]=relr[15][5]=relr[15][7]=relr[15][9]=relr[15][11]=1;
	relr[16][3]=relr[16][5]=relr[16][7]=relr[16][10]=relr[16][15]=1;
	relr[17][3]=relr[17][5]=relr[17][8]=relr[17][14]=relr[17][15]=1;
	relr[18][4]=relr[18][12]=relr[18][14]=relr[18][15]=1;
	relr[19][3]=relr[19][6]=relr[19][12]=relr[19][14]=relr[19][15]=1;
	relr[20][3]=relr[20][5]=relr[20][7]=relr[20][10]=relr[20][16]=1;
	relr[21][3]=relr[21][5]=relr[21][8]=relr[21][14]=relr[21][16]=1;
	relr[22][3]=relr[22][6]=relr[22][12]=relr[22][14]=relr[22][16]=1;
	relr[23][4]=relr[23][13]=relr[23][19]=1;
	relr[24][3]=relr[24][6]=relr[24][13]=relr[24][19]=1;
	relr[25][4]=relr[25][12]=relr[25][14]=relr[25][16]=1;
        rf[1][0]=rf[2][0]=rf[3][0]=rf[4][0]=rf[5][0]=rf[6][0]=rf[7][0]=rf[8][0]=50;
	rf[9][0]=rf[10][0]=100;
	rf[11][0]=rf[12][0]=rf[13][0]=rf[14][0]=150;
	rf[15][0]=rf[16][0]=rf[17][0]=rf[18][0]=rf[19][0]=120;
	rf[20][0]=rf[21][0]=rf[22][0]=rf[23][0]=30;
	rf[24][0]=rf[25][0]=40;
	for(i=1;i<20;i++)
	{
		for(j=1;j<26;j++)
		{
		    if(relr[j][i]==1)
			{
				lf[i][0]=lf[i][0]+rf[j][0];
			}
		}
	}
    for(i=1;i<20;i++)
	{
        kv[i]=(1-pow(dp,1-bpr[2]))/((1-dp)*(1-bpr[2]));
		qv[i]=(1-pow(dp,1-2*bpr[2]))/((1-dp)*(1-2*bpr[2]));
        mlt[i][0]=lft[i]+bpr[1]*lft[i]*pow(lf[i][0]/ldc[i],bpr[2])*kv[i];
		vlt[i][0]=el*bpr[1]*bpr[1]*lft[i]*lft[i]*pow(lf[i][0]/ldc[i],2*bpr[2])*(qv[i]-pow(kv[i],2));
	}
	for(i=1;i<20;i++)
	{
		pmlt[i][0]=mlt[i][0];
		pvlt[i][0]=vlt[i][0];
	}
}
double refertime(double a)
{
    int i,j;
	double k,rt;
	for(i=0;i<69;i++)
	{
		if(a<0.0003)
		{
			rt=-3.4;
			i=69;
		}
		if(a>=0.9997)
		{
			rt=3.4;
			i=69;
		}
		if(a<cdf[i])
		{
			j=i-1;
			k=0.1*(a-cdf[j])/(cdf[i]-cdf[j]);
			rt=0.1*j-3.4+k;
			i=69;
		}
	}
	return rt;
}
double weifun(double p)
{
	double y,z,w;
	y=pow(p,cpt[4]);
	z=pow(1-p,cpt[4]);
	w=y/pow(y+z,1/cpt[4]);
	return w;
}
void calflow(int dayt)
{
    int i,j,u;
	int pdayt;
	double rt,k,cp;
	double kv[20];
	double qv[20];
	double atv[18];
	double atpv[18];
	double atp[18]={0,0.001,0.0034,0.0092,0.022,0.0449,0.0779,0.1156,0.1464,0.1586,0.1464,0.1156,0.0779,0.0449,0.022,0.0092,0.0034,0.001};
	double atpp[18];
	double rsp[26];
	pdayt=dayt-1;
    for(i=1;i<20;i++)
	{
		pmlt[i][dayt]=alp*mlt[i][pdayt]+(1-alp)*pmlt[i][pdayt];
		pvlt[i][dayt]=alp*vlt[i][pdayt]+(1-alp)*pvlt[i][pdayt]+alp*(1-alp)*(mlt[i][pdayt]-pmlt[i][pdayt])*(mlt[i][pdayt]-pmlt[i][pdayt]);
	}
	for(i=1;i<26;i++)
	{
		for(j=1;j<20;j++)
		{
            if(relr[i][j]==1)
			{
				pmrt[i][dayt]=pmrt[i][dayt]+pmlt[j][dayt];
				pvrt[i][dayt]=pvrt[i][dayt]+pvlt[j][dayt];
			}
		}
	}
    rt=refertime(rou);
	for(i=1;i<9;i++)
	{
        rft[1][dayt]=rft[1][dayt]+rt*sqrt(pvrt[i][dayt])+pmrt[i][dayt];
	}
	rft[1][dayt]=rft[1][dayt]/8;
	for(i=9;i<15;i++)
	{
		rft[2][dayt]=rft[2][dayt]+rt*sqrt(pvrt[i][dayt])+pmrt[i][dayt];
	}
	rft[2][dayt]=rft[2][dayt]/6;
	for(i=15;i<20;i++)
	{
		rft[3][dayt]=rft[3][dayt]+rt*sqrt(pvrt[i][dayt])+pmrt[i][dayt];
	}
	rft[3][dayt]=rft[3][dayt]/5;
	for(i=20;i<26;i++)
	{
		rft[4][dayt]=rft[4][dayt]+rt*sqrt(pvrt[i][dayt])+pmrt[i][dayt];
	}
	rft[4][dayt]=rft[4][dayt]/6;
    for(i=1;i<9;i++)
	{
        for(j=1;j<18;j++)
		{
             k=3.2-(j-1)*0.4;
			 atv[j]=k*sqrt(pvrt[i][dayt])+pmrt[i][dayt];
			 if(atv[j]>rft[1][dayt])
			 {
		         atpv[j]=-cpt[3]*pow(atv[j]-rft[1][dayt],cpt[2]);
			 }
	         if(atv[j]<=rft[1][dayt])
			 {
		         atpv[j]=pow(rft[1][dayt]-atv[j],cpt[1]);
			 }
		}
        for(j=1;j<18;j++)
		{
			if((j==1)&&(atpv[j]<0))
			{
				atpp[j]=weifun(atp[j]);
			}
			if((j>1)&&(atpv[j]<0))
			{
				k=cp=0;
                for(u=1;u<=j;u++)
				{
					k=k+atp[u];
				}
				for(u=1;u<j;u++)
				{
					cp=cp+atp[u];
				}
				atpp[j]=weifun(k)-weifun(cp);
			}
		}
		for(j=17;j>0;j--)
		{
			if((j==17)&&(atpv[j]>=0))
			{
				atpp[j]=weifun(atp[j]);
			}
			if((j<17)&&(atpv[j]>=0))
			{
				k=cp=0;
				for(u=17;u>=j;u--)
				{
					k=k+atp[u];
				}
				for(u=17;u>j;u--)
				{
					cp=cp+atp[u];
				}
				atpp[j]=weifun(k)-weifun(cp);
			}
		}
		for(j=1;j<18;j++)
		{
            pv[i][dayt]=pv[i][dayt]+atpp[j]*atpv[j];
		}
	}
    for(i=9;i<15;i++)
	{
        for(j=1;j<18;j++)
		{
             k=3.2-(j-1)*0.4;
			 atv[j]=k*sqrt(pvrt[i][dayt])+pmrt[i][dayt];
			 if(atv[j]>rft[2][dayt])
			 {
		         atpv[j]=-cpt[3]*pow(atv[j]-rft[2][dayt],cpt[2]);
			 }
	         if(atv[j]<=rft[2][dayt])
			 {
		         atpv[j]=pow(rft[2][dayt]-atv[j],cpt[1]);
			 }
		}
        for(j=1;j<18;j++)
		{
			if((j==1)&&(atpv[j]<0))
			{
				atpp[j]=weifun(atp[j]);
			}
			if((j>1)&&(atpv[j]<0))
			{
				k=cp=0;
                for(u=1;u<=j;u++)
				{
					k=k+atp[u];
				}
				for(u=1;u<j;u++)
				{
					cp=cp+atp[u];
				}
				atpp[j]=weifun(k)-weifun(cp);
			}
		}
		for(j=17;j>0;j--)
		{
			if((j==17)&&(atpv[j]>=0))
			{
				atpp[j]=weifun(atp[j]);
			}
			if((j<17)&&(atpv[j]>=0))
			{
				k=cp=0;
				for(u=17;u>=j;u--)
				{
					k=k+atp[u];
				}
				for(u=17;u>j;u--)
				{
					cp=cp+atp[u];
				}
				atpp[j]=weifun(k)-weifun(cp);
			}
		}
		for(j=1;j<18;j++)
		{
            pv[i][dayt]=pv[i][dayt]+atpp[j]*atpv[j];
		}
	}
    for(i=15;i<20;i++)
	{
        for(j=1;j<18;j++)
		{
             k=3.2-(j-1)*0.4;
			 atv[j]=k*sqrt(pvrt[i][dayt])+pmrt[i][dayt];
			 if(atv[j]>rft[3][dayt])
			 {
		         atpv[j]=-cpt[3]*pow(atv[j]-rft[3][dayt],cpt[2]);
			 }
	         if(atv[j]<=rft[3][dayt])
			 {
		         atpv[j]=pow(rft[3][dayt]-atv[j],cpt[1]);
			 }
		}
        for(j=1;j<18;j++)
		{
			if((j==1)&&(atpv[j]<0))
			{
				atpp[j]=weifun(atp[j]);
			}
			if((j>1)&&(atpv[j]<0))
			{
				k=cp=0;
                for(u=1;u<=j;u++)
				{
					k=k+atp[u];
				}
				for(u=1;u<j;u++)
				{
					cp=cp+atp[u];
				}
				atpp[j]=weifun(k)-weifun(cp);
			}
		}
		for(j=17;j>0;j--)
		{
			if((j==17)&&(atpv[j]>=0))
			{
				atpp[j]=weifun(atp[j]);
			}
			if((j<17)&&(atpv[j]>=0))
			{
				k=cp=0;
				for(u=17;u>=j;u--)
				{
					k=k+atp[u];
				}
				for(u=17;u>j;u--)
				{
					cp=cp+atp[u];
				}
				atpp[j]=weifun(k)-weifun(cp);
			}
		}
		for(j=1;j<18;j++)
		{
            pv[i][dayt]=pv[i][dayt]+atpp[j]*atpv[j];
		}
	}
    for(i=20;i<26;i++)
	{
        for(j=1;j<18;j++)
		{
             k=3.2-(j-1)*0.4;
			 atv[j]=k*sqrt(pvrt[i][dayt])+pmrt[i][dayt];
			 if(atv[j]>rft[4][dayt])
			 {
		         atpv[j]=-cpt[3]*pow(atv[j]-rft[4][dayt],cpt[2]);
			 }
	         if(atv[j]<=rft[4][dayt])
			 {
		         atpv[j]=pow(rft[4][dayt]-atv[j],cpt[1]);
			 }
		}
        for(j=1;j<18;j++)
		{
			if((j==1)&&(atpv[j]<0))
			{
				atpp[j]=weifun(atp[j]);
			}
			if((j>1)&&(atpv[j]<0))
			{
				k=cp=0;
                for(u=1;u<=j;u++)
				{
					k=k+atp[u];
				}
				for(u=1;u<j;u++)
				{
					cp=cp+atp[u];
				}
				atpp[j]=weifun(k)-weifun(cp);
			}
		}
		for(j=17;j>0;j--)
		{
			if((j==17)&&(atpv[j]>=0))
			{
				atpp[j]=weifun(atp[j]);
			}
			if((j<17)&&(atpv[j]>=0))
			{
				k=cp=0;
				for(u=17;u>=j;u--)
				{
					k=k+atp[u];
				}
				for(u=17;u>j;u--)
				{
					cp=cp+atp[u];
				}
				atpp[j]=weifun(k)-weifun(cp);
			}
		}
		for(j=1;j<18;j++)
		{
            pv[i][dayt]=pv[i][dayt]+atpp[j]*atpv[j];
		}
	}
    k=0;
	for(i=1;i<9;i++)
	{
		k=k+exp(tht*pv[i][dayt]);
	}
	for(i=1;i<9;i++)
	{
		rsp[i]=exp(tht*pv[i][dayt])/k;
	}
    k=0;
	for(i=9;i<15;i++)
	{
		k=k+exp(tht*pv[i][dayt]);
	}
	for(i=9;i<15;i++)
	{
		rsp[i]=exp(tht*pv[i][dayt])/k;
	}
	k=0;
	for(i=15;i<20;i++)
	{
		k=k+exp(tht*pv[i][dayt]);
	}
	for(i=15;i<20;i++)
	{
		rsp[i]=exp(tht*pv[i][dayt])/k;
	}
	k=0;
	for(i=20;i<26;i++)
	{
		k=k+exp(tht*pv[i][dayt]);
	}
	for(i=20;i<26;i++)
	{
		rsp[i]=exp(tht*pv[i][dayt])/k;
	}
	for(i=1;i<9;i++)
	{
		rf[i][dayt]=bet*odf[1]*rsp[i]+(1-bet)*rf[i][pdayt];
	}
    for(i=9;i<15;i++)
	{
		rf[i][dayt]=bet*odf[2]*rsp[i]+(1-bet)*rf[i][pdayt];
	}
	for(i=15;i<20;i++)
	{
		rf[i][dayt]=bet*odf[3]*rsp[i]+(1-bet)*rf[i][pdayt];
	}
	for(i=20;i<26;i++)
	{
		rf[i][dayt]=bet*odf[4]*rsp[i]+(1-bet)*rf[i][pdayt];
	}
	for(i=1;i<20;i++)
	{
		for(j=1;j<26;j++)
		{
		    if(relr[j][i]==1)
			{
				lf[i][dayt]=lf[i][dayt]+rf[j][dayt];
			}
		}
	}
	for(i=1;i<20;i++)
	{
        kv[i]=(1-pow(dp,1-bpr[2]))/((1-dp)*(1-bpr[2]));
		qv[i]=(1-pow(dp,1-2*bpr[2]))/((1-dp)*(1-2*bpr[2]));
        mlt[i][dayt]=lft[i]+bpr[1]*lft[i]*pow(lf[i][dayt]/ldc[i],bpr[2])*kv[i];
		vlt[i][dayt]=el*bpr[1]*bpr[1]*lft[i]*lft[i]*pow(lf[i][dayt]/ldc[i],2*bpr[2])*(qv[i]-pow(kv[i],2));
	}
}
void main()
{
	void initial();
	void calflow(int dayt);
	int i;
	initial();
	for(i=1;i<201;i++)
	{
		calflow(i);
		printf("Evolution on the%dday\n",i);
	}
    for(i=0;i<201;i++)
    {
        printf("pmrt[12][%d]=%lf,sqrt[12][%d]=%lf\n",i,pmrt[12][i],i,sqrt(pvrt[12][i]));
    }
}
